# Supplementary material for: The Anabolic-First Strategy in Osteoporosis: A Systematic Review and Meta-Analysis of Fracture Outcomes in Patients at Very High Fracture Risk
Source: Medicina (Kaunas). 2026 Apr 3;62(4):687. doi: 10.3390/medicina62040687 (PMC13117170; doi:10.3390/medicina62040687)
Supplement: Supplementary file 1 [file medicina-62-00687-s001.zip]

Archive with 1 entries (1 files):
- medicina-4185764-supplementary.pdf
